# Supplementary material for: Methamphetamine induces cardiomyopathy by Sigmar1 inhibition-dependent impairment of mitochondrial dynamics and function
Source: Commun Biol. 2020 Nov 17;3:682. doi: 10.1038/s42003-020-01408-z (PMC7673131; doi:10.1038/s42003-020-01408-z)
Supplement: Supplementary file 4 — Supplementary Data 1 [file 42003_2020_1408_MOESM4_ESM.xlsx]

## Sheet: Fig 1b
		Collagen Content (%)				Collagen Content (%)
	non-METH-1	2.98			METH-1	15.88
	non-METH-2	4.77			METH-2	31.25
	non-METH-3	2.97			METH-3	7.16
	non-METH-4	5.55			METH-4	11.55
	non-METH-5	7.29			METH-5	7.04
	non-METH-6	4.12			METH-6	15.95
	non-METH-7	4.36			METH-7	18.15
					METH-8	13.55
					METH-9	13.56
					METH-10	11.1
					METH-11	14.5
					METH-12	10.46
					METH-13	10.51
					METH-14	10.84
					METH-15	10.99
					METH-16	9.88
					METH-17	15.33
					METH-18	12.9
					METH-19	14
					METH-20	13.12
					METH-21	10.05
					METH-22	8.08
					METH-23	14.21
					METH-24	13.76
					METH-25	11.54
					METH-26	12.78
					METH-27	10.89
					METH-28	9.82
					METH-29	14.11
					METH-30	11.91
					METH-31	15.91
					METH-32	10.65
					METH-33	10.08
					METH-34	12
	Mean	4.577			Mean	12.75
	SEM	0.5718			SEM	0.7114

## Sheet: Fig 1c
		Heart Weight (g)			Heart Weight (g)
	non-METH-1	395		METH-1	520
	non-METH-2	250		METH-2	570
	non-METH-3	270		METH-3	470
	non-METH-4	300		METH-4	460
	non-METH-5	290		METH-5	450
	non-METH-6	235		METH-6	320
	non-METH-7	330		METH-7	365
				METH-8	270
				METH-9	310
				METH-10	340
				METH-11	305
				METH-12	290
				METH-13	390
				METH-14	320
				METH-15	430
				METH-16	500
				METH-17	390
				METH-18	360
				METH-19	370
				METH-20	510
				METH-21	500
				METH-22	430
				METH-23	410
				METH-24	400
				METH-25	340
				METH-26	500
				METH-27	400
				METH-28	350
				METH-29	430
				METH-30	560
				METH-31	360
				METH-32	510
				METH-33	715
				METH-34	200
	Mean	295.714		Mean	413.088
	SD	54.0392		SD	102.17
	SEM	20.42		SEM	17.52
	Min	235		Min	200
	Q1	260		Q1	342.5
	Median	290		Median	400
	Q3	315		Q3	492.5
	Max	395		Max	715
	Bottom	260		Bottom	342.5
	2Q Box	30		2Q Box	57.5
	3Q Box	25		3Q Box	92.5
	Whisker -	25		Whisker -	142.5
	Whisker +	80		Whisker +	222.5

## Sheet: Fig 1d
		Age (in years)			Age (in years)
	non-METH-1	32		METH-1	51
	non-METH-2	36		METH-2	54
	non-METH-3	34		METH-3	55
	non-METH-4	28		METH-4	26
	non-METH-5	18		METH-5	45
	non-METH-6	19		METH-6	50
	non-METH-7	29		METH-7	30
				METH-8	20
				METH-9	31
				METH-10	28
				METH-11	20
				METH-12	23
				METH-13	34
				METH-14	34
				METH-15	50
				METH-16	36
				METH-17	34
				METH-18	28
				METH-19	28
				METH-20	45
				METH-21	63
				METH-22	49
				METH-23	29
				METH-24	45
				METH-25	55
				METH-26	48
				METH-27	33
				METH-28	36
				METH-29	30
				METH-30	45
				METH-31	46
				METH-32	38
				METH-33	41
				METH-34	23
	Mean	28		Mean	38.323
	SD	7.05		SD	11.4
	SEM	2.663		SEM	1.953
	Min	18		Min	20
	Q1	23.5		Q1	29.25
	Median	29		Median	36
	Q3	33		Q3	47.5
	Max	36		Max	63
	Bottom	23.5		Bottom	29.25
	2Q Box	5.5		2Q Box	6.75
	3Q Box	4		3Q Box	11.5
	Whisker -	5.5		Whisker -	9.25
	Whisker +	3		Whisker +	15.5

## Sheet: Fig 1e
		BMI (kg/m2)			BMI (kg/m2)
	non-METH-1	35.6		METH-1	32.4
	non-METH-2	18.5		METH-2	32
	non-METH-3	17.1		METH-3	29.3
	non-METH-4	29.6		METH-4	29.4
	non-METH-5	18.5		METH-5	24.7
	non-METH-6	21.5		METH-6	27.1
	non-METH-7	21.2		METH-7	31
				METH-8	21.3
				METH-9	21.5
				METH-10	22
				METH-11	25.8
				METH-12	26.8
				METH-13	26.6
				METH-14	30.3
				METH-15	30.1
				METH-16	51.8
				METH-17	26.9
				METH-18	30.3
				METH-19	21.9
				METH-20	41.7
				METH-21	23.8
				METH-22	30.6
				METH-23	29.4
				METH-24	27.1
				METH-25	26.1
				METH-26	20.1
				METH-27	30.8
				METH-28	24
				METH-29	26.6
				METH-30	26
				METH-31	20
				METH-32	30.1
				METH-33	38.8
				METH-34	20.5
	Mean	23.142		Mean	28.141
	SD	6.867		SD	6.424
	SEM	2.595		SEM	1.101
	Min	17.1		Min	20
	Q1	18.5		Q1	24.175
	Median	21.2		Median	27
	Q3	25.55		Q3	30.3
	Max	35.6		Max	51.8
	Bottom	18.5		Bottom	24.175
	2Q Box	2.7		2Q Box	2.825
	3Q Box	4.35		3Q Box	3.3
	Whisker -	1.4		Whisker -	4.175
	Whisker +	10.05		Whisker +	21.5

## Sheet: Fig 2b
		Fibrosis (%)				Fibrosis (%)
	non-METH-1	4.32			Meth-1	14.87
	non-METH-2	4.48			Meth-2	32.4
	non-METH-3	3.88			Meth-3	7.48
	non-METH-4	2.008			Meth-4	10.37
	non-METH-5	6.014			Meth-5	12.38
	non-METH-6	4.48			Meth-6	18.91
	non-METH-7	3.21			Meth-7	15.92
					Meth-8	12.42
					Meth-9	11.89
					Meth-10	11.1
					Meth-11	13.008
					Meth-12	10.88
					Meth-13	8.84
					Meth-14	8.71
					Meth-15	8.37
					Meth-16	14.26
					Meth-17	12.58
					Meth-18	15.8
					Meth-19	13.4
					Meth-20	10.74
					Meth-21	12.81
					Meth-22	10.34
					Meth-23	9.93
					Meth-24	9.56
					Meth-25	10.18
					Meth-26	9.572
					Meth-27	11.97
					Meth-28	14.56
					Meth-29	13.32
					Meth-30	10.29
					Meth-31	16.73
					Meth-32	12.44
					Meth-33	12.61
					Meth-34	9.45
	Mean	4.056			Mean	12.59
	SEM	0.468			SEM	0.745

## Sheet: Fig 3a
		LVID;s			LVID;s
	Vehicle-1	1.34963		METH-1	2.19725
	Vehicle-2	2.02853		METH-2	2.6375
	Vehicle-3	1.65112		METH-3	3.07874
	Vehicle-4	2.14096		METH-4	2.25033
	Vehicle-5	2.17783		METH-5	2.51488
				METH-6	2.09097
	Mean	1.86962		Mean	2.46161
	SD	0.357		SD	0.365
	SEM	0.160435		SEM	0.149024
	Min	1.34963		Min	2.09097
	Q1	1.65112		Q1	2.21052
	Median	2.02853		Median	2.3826
	Q3	2.14096		Q3	2.60684
	Max	2.17783		Max	3.07874
	Bottom	1.65112		Bottom	2.21052
	2Q Box	0.377405		2Q Box	0.172089
	3Q Box	0.11243		3Q Box	0.224238
	Whisker -	0.30149		Whisker -	0.119547
	Whisker +	0.036871		Whisker +	0.471894

## Sheet: Fig 3b
		LVID;d			LVID;d
	Vehicle-1	2.41753		METH-1	3.69626
	Vehicle-2	3.67937		METH-2	3.76315
	Vehicle-3	3.21025		METH-3	4.03453
	Vehicle-4	3.72566		METH-4	3.73954
	Vehicle-5	3.84181		METH-5	3.97075
				METH-6	3.07036
	Mean	3.37492		Mean	3.71243
	SD	0.586		SD	0.342
	SEM	0.263145		SEM	0.139767
	Min	2.41753		Min	3.07036
	Q1	3.21025		Q1	3.70708
	Median	3.67937		Median	3.75134
	Q3	3.72566		Q3	3.91885
	Max	3.84181		Max	4.03453
	Bottom	3.21025		Bottom	3.70708
	2Q Box	0.469118		2Q Box	0.0442677
	3Q Box	0.046296		3Q Box	0.167505
	Whisker -	0.792716		Whisker -	0.636712
	Whisker +	0.116144		Whisker +	0.115677

## Sheet: Fig 3c
		%FS			%FS
	Vehicle-1	44.1673		METH-1	40.5562
	Vehicle-2	44.8532		METH-2	29.9207
	Vehicle-3	48.5714		METH-3	23.6905
	Vehicle-4	42.5294		METH-4	39.8245
	Vehicle-5	43.3005		METH-5	36.6449
				METH-6	31.7986
	Mean	44.6844		Mean	33.7392
	SD	2.34		SD	6.5
	SEM	1.05081		SEM	2.65317
	Min	42.5294		Min	23.6905
	Q1	43.3005		Q1	30.3902
	Median	44.1673		Median	34.2218
	Q3	44.8532		Q3	39.0296
	Max	48.5714		Max	40.5562
	Bottom	43.3005		Bottom	30.3902
	2Q Box	0.866769		2Q Box	3.83161
	3Q Box	0.685881		3Q Box	4.80783
	Whisker -	0.77116		Whisker -	6.69963
	Whisker +	3.71827		Whisker +	1.52654

## Sheet: Fig 3d
		LV Vol;s			LV Vol;s
	Vehicle-1	4.61333		METH-1	16.2499
	Vehicle-2	13.2896		METH-2	25.6749
	Vehicle-3	7.9201		METH-3	37.304
	Vehicle-4	15.2079		METH-4	17.3597
	Vehicle-5	15.8809		METH-5	22.7519
				METH-6	14.3226
	Mean	11.3824		Mean	22.2772
	SD	4.907		SD	8.501
	SEM	2.20047		SEM	3.46991
	Min	4.61333		Min	14.3226
	Q1	7.9201		Q1	16.5274
	Median	13.2896		Median	20.0558
	Q3	15.2079		Q3	24.9442
	Max	15.8809		Max	37.304
	Bottom	7.9201		Bottom	16.5274
	2Q Box	5.36948		2Q Box	3.52846
	3Q Box	1.91837		3Q Box	4.88835
	Whisker -	3.30677		Whisker -	2.20477
	Whisker +	0.672929		Whisker +	12.3598

## Sheet: Fig 3e
		LV Vol;d			LV Vol;d
	Vehicle-1	20.5957		METH-1	58.0036
	Vehicle-2	57.4631		METH-2	60.7517
	Vehicle-3	41.4772		METH-3	71.5071
	Vehicle-4	59.1593		METH-4	59.8243
	Vehicle-5	63.6843		METH-5	68.8681
				METH-6	37.3756
	Mean	48.4759		Mean	59.3884
	SD	17.695		SD	12.043
	SEM	7.93509		SEM	4.91582
	Min	20.5957		Min	37.3756
	Q1	41.4772		Q1	58.4587
	Median	57.4631		Median	60.288
	Q3	59.1593		Q3	66.839
	Max	63.6843		Max	71.5071
	Bottom	41.4772		Bottom	58.4587
	2Q Box	15.9859		2Q Box	1.82929
	3Q Box	1.69618		3Q Box	6.55094
	Whisker -	20.8815		Whisker -	21.0832
	Whisker +	4.52498		Whisker +	4.66817

[truncated: 64 more sheets: Fig 3f, Fig 3g, Fig 3h, Fig 3i, Fig 3j, Fig 3k, Fig 3l, Fig 4a, Fig 4b, Fig 4c, Fig 4d, Fig 5a, Fig 5b, Fig 5c, Fig 6a, Fig 6b, Fig 7c, Fig 7d, Fig 7e, Fig 7g …]
